# Supplementary material for: The contribution of evolutionarily volatile promoters to molecular phenotypes and human trait variation
Source: Genome Biol. 2022 Apr 4;23:89. doi: 10.1186/s13059-022-02634-w (PMC8978360; doi:10.1186/s13059-022-02634-w)
Supplement: Supplementary file 2 — Additional file 2. Supplementary Tables 1-5. [file 13059_2022_2634_MOESM2_ESM.xlsx]

## Sheet: Table S1
Supplementary Table 1: No. overlapping regions (promoters of various evolutionary histories, shuffled controls) for various molecular phenotypes as shown in Figure 3. The odds ratio for overlap relative to the shuffled or consered promoter controls alongside their 95% confidence intervals are shown here and plotted in Figure 3. The p-values were calculated from these numbers using the fisher.test…
Phenotype	Promoter outcome	No. promoters with QTL overlap	No. promoters with no QTL overlap	No. shuffled (for all) or conserved (all other outcomes) promoters with QTL overlap	No. shuffled (for all) or conserved (all other outcomes) promoters with no QTL overlap	Odd ratio	Lower 95% confidence interval	Upper 95% confidence interval	p-value
H3K27ac	all	3613	72832	1653	70534	2.11674	1.99465	2.24691	5.52735e-146
Methylation	all	13393	63052	4151	68036	3.48146	3.35622	3.61167	0
Dnase	all	13484	62961	5146	67041	2.79007	2.69698	2.88674	0
Txn rate, 30 min	all	10793	65652	5329	66858	2.06254	1.99224	2.13545	0
Txn rate, 60 min	all	10752	65693	5313	66874	2.0601	1.98977	2.13302	0
RNA, Pickrell	all	10857	65588	5343	66844	2.07092	2.00051	2.1439	0
RNA, GEUVADIS	all	11179	65266	5534	66653	2.06299	1.99381	2.13463	0
Ribosome	all	10606	65839	5226	66961	2.06406	1.99323	2.1375	0
Protein	all	7620	68825	3771	68416	2.00865	1.92879	2.09205	4.27163e-264
H3K27ac	Functional-turnover	350	8432	1429	30062	0.873223	0.772735	0.98473	0.0256292
Methylation	Functional-turnover	1283	7499	5413	26078	0.824269	0.77094	0.880799	6.47512e-09
Dnase	Functional-turnover	1334	7448	5376	26115	0.870065	0.814484	0.929045	2.54497e-05
Txn rate, 30 min	Functional-turnover	1099	7683	4319	27172	0.899927	0.837547	0.966396	0.00352213
Txn rate, 60 min	Functional-turnover	1090	7692	4292	27199	0.898013	0.835531	0.964569	0.00289069
RNA, Pickrell	Functional-turnover	1091	7691	4318	27173	0.892687	0.830638	0.958783	0.00173259
RNA, GEUVADIS	Functional-turnover	1089	7693	4529	26962	0.842729	0.78434	0.904911	1.80905e-06
Ribosome	Functional-turnover	1052	7730	4250	27241	0.872316	0.810852	0.937831	0.000190973
Protein	Functional-turnover	742	8040	3136	28355	0.834461	0.766382	0.907792	1.89584e-05
H3K27ac	Human-inserted	166	2306	1429	30062	1.51435	1.27464	1.79005	3.18917e-06
Methylation	Human-inserted	542	1930	5413	26078	1.35293	1.22229	1.49575	6.46348e-09
Dnase	Human-inserted	568	1904	5376	26115	1.44913	1.31123	1.59984	6.38446e-13
Txn rate, 30 min	Human-inserted	469	2003	4319	27172	1.47307	1.32265	1.63822	3.58834e-12
Txn rate, 60 min	Human-inserted	476	1996	4292	27199	1.51124	1.35764	1.67974	9.47831e-14
RNA, Pickrell	Human-inserted	478	1994	4318	27173	1.50852	1.3554	1.67643	1.08954e-13
RNA, GEUVADIS	Human-inserted	498	1974	4529	26962	1.50185	1.35175	1.66626	8.38688e-14
Ribosome	Human-inserted	448	2024	4250	27241	1.41872	1.27145	1.58052	6.18735e-10
Protein	Human-inserted	318	2154	3136	28355	1.33484	1.1761	1.51125	8.05551e-06
H3K27ac	Mouse-deleted	663	10586	1429	30062	1.31754	1.19664	1.4496	2.04815e-08
Methylation	Mouse-deleted	2453	8796	5413	26078	1.34354	1.273	1.41773	1.03874e-26
Dnase	Mouse-deleted	2513	8736	5376	26115	1.39736	1.32438	1.47413	4.78502e-34
Txn rate, 30 min	Mouse-deleted	2011	9238	4319	27172	1.36952	1.29172	1.4517	1.03397e-25
Txn rate, 60 min	Mouse-deleted	2002	9247	4292	27199	1.372	1.29389	1.4545	6.73462e-26
RNA, Pickrell	Mouse-deleted	2021	9228	4318	27173	1.37819	1.3	1.46078	9.17757e-27
RNA, GEUVADIS	Mouse-deleted	2065	9184	4529	26962	1.33856	1.26349	1.41777	5.93405e-23
Ribosome	Mouse-deleted	1992	9257	4250	27241	1.37927	1.30058	1.46243	1.41686e-26
Protein	Mouse-deleted	1373	9876	3136	28355	1.25705	1.17417	1.34526	5.14916e-11

## Sheet: Table S2
Supplementary Table 2: No. overlapping regions (promoters of various evolutionary histories, shuffled controls) for eQTLs across tissues in the GTEx consortium data as shown in Figure 4. The odds ratio for overlap relative to the shuffled or conserved promoter controls alongside their 95% confidence intervals are shown here and plotted in Figure 4. The p-values were calculated from these numbers …
Tissue	Promoter outcome	No. promoters with eQTL overlap	No. promoters with no eQTL overlap	No. shuffled (for all) or conserved (all other outcomes) promoters with eQTL overlap	No. shuffled (for all) or conserved (all other outcomes) promoters with no eQTL overlap	Odd ratio	Lower 95% confidence interval	Upper 95% confidence interval	p-value
Adipose - Subcutaneous	All	6102	70343	2133	70054	2.84899	2.70849	2.99771	0
Adipose - Visceral (Omentum)	All	3316	73129	1047	71140	3.08113	2.87102	3.30859	6.7738e-251
Adrenal Gland	All	2353	74092	749	71438	3.02916	2.78695	3.29518	2.96083e-175
Artery - Aorta	All	4610	71835	1533	70654	2.9578	2.7884	3.13864	0
Artery - Coronary	All	1780	74665	518	71669	3.29806	2.98764	3.64648	4.82977e-148
Artery - Tibial	All	5960	70485	2100	70087	2.82205	2.68171	2.9706	0
Brain - Anterior cingulate cortex (BA24)	All	948	75497	284	71903	3.17881	2.78033	3.64427	1.53725e-76
Brain - Caudate (basal ganglia)	All	1748	74697	579	71608	2.89435	2.63154	3.18645	3.21102e-123
Brain - Cerebellar Hemisphere	All	2183	74262	695	71492	3.02402	2.77337	3.30026	1.76069e-162
Brain - Cerebellum	All	2674	73771	907	71280	2.84878	2.63884	3.07698	7.1741e-183
Brain - Cortex	All	1833	74612	599	71588	2.93628	2.67425	3.22691	1.4645e-131
Brain - Frontal Cortex (BA9)	All	1426	75019	460	71727	2.96419	2.665	3.30106	2.78707e-104
Brain - Hippocampus	All	866	75579	269	71918	3.06365	2.66755	3.52698	6.42302e-67
Brain - Hypothalamus	All	927	75518	293	71894	3.01223	2.63725	3.44822	5.10568e-70
Brain - Nucleus accumbens (basal ganglia)	All	1470	74975	496	71691	2.8341	2.55647	3.14564	4.07842e-101
Brain - Putamen (basal ganglia)	All	1090	75355	376	71811	2.7628	2.45356	3.11583	7.22444e-73
Breast - Mammary Tissue	All	3162	73283	1023	71164	3.00168	2.79397	3.22632	2.29565e-231
Cells - EBV-transformed lymphocytes	All	2168	74277	636	71551	3.28399	3.00277	3.59478	8.36048e-179
Cells - Transformed fibroblasts	All	6455	69990	2280	69907	2.82776	2.6922	2.97073	0
Colon - Sigmoid	All	2276	74169	669	71518	3.28078	3.00613	3.58332	2.78384e-187
Colon - Transverse	All	3378	73067	1062	71125	3.09638	2.88682	3.32293	4.12042e-257
Esophagus - Gastroesophageal junction	All	2246	74199	685	71502	3.15988	2.89742	3.44912	1.177e-176
Esophagus - Mucosa	All	5454	70991	1846	70341	2.92745	2.77353	3.09083	0
Esophagus - Muscularis	All	5108	71337	1763	70424	2.86028	2.70622	3.02409	0
Heart - Atrial Appendage	All	3026	73419	978	71209	3.00109	2.78915	3.23087	1.38662e-221
Heart - Left Ventricle	All	3453	72992	1109	71078	3.03211	2.83051	3.24967	9.36573e-256
Liver	All	1147	75298	322	71865	3.3994	3.00045	3.8605	1.24737e-99
Lung	All	5051	71394	1786	70401	2.78881	2.63899	2.94793	0
Muscle - Skeletal	All	5524	70921	1870	70317	2.92886	2.7758	3.09128	0
Nerve - Tibial	All	6559	69886	2457	69730	2.66354	2.53941	2.79434	0
Ovary	All	1109	75336	310	71877	3.41286	3.00547	3.88539	9.01886e-97
Pancreas	All	3152	73293	958	71229	3.19773	2.97119	3.44342	4.64892e-250
Pituitary	All	1484	74961	500	71687	2.83857	2.56185	3.149	3.32649e-102
Prostate	All	1058	75387	324	71863	3.11306	2.74474	3.53766	7.68071e-83
Skin - Not Sun Exposed (Suprapubic)	All	3975	72470	1305	70882	2.97933	2.79548	3.17658	1.0754e-286
Skin - Sun Exposed (Lower leg)	All	6098	70347	2155	70032	2.81701	2.67855	2.96345	0
Small Intestine - Terminal Ileum	All	912	75533	270	71917	3.21577	2.80352	3.69866	1.10394e-74
Spleen	All	1758	74687	523	71664	3.22561	2.922	3.56461	2.328e-142
Stomach	All	2771	73674	835	71352	3.2142	2.97136	3.47903	7.81634e-222
Testis	All	4936	71509	2078	70109	2.32885	2.20966	2.45503	4.12899e-239
Thyroid	All	6516	69929	2473	69714	2.62674	2.50455	2.75569	0
Uterus	All	682	75763	179	72008	3.62095	3.06621	4.29471	3.23387e-64
Vagina	All	667	75778	190	71997	3.33508	2.8337	3.941	2.30713e-57
Whole Blood	All	5329	71116	1801	70386	2.92856	2.7728	3.09404	0
Adipose - Subcutaneous	Functional-turnover	486	8296	2504	28987	0.678195	0.612256	0.750022	3.70586e-15
Adipose - Visceral (Omentum)	Functional-turnover	257	8525	1328	30163	0.684742	0.595485	0.784958	1.52524e-08
Adrenal Gland	Functional-turnover	158	8624	949	30542	0.589654	0.494208	0.699749	1.45807e-10
Artery - Aorta	Functional-turnover	414	8368	1901	29590	0.770103	0.688855	0.8594	1.79956e-06
Artery - Coronary	Functional-turnover	142	8640	689	30802	0.734753	0.607973	0.882895	0.000784336
Artery - Tibial	Functional-turnover	516	8266	2465	29026	0.735082	0.665181	0.811166	2.58033e-10
Brain - Anterior cingulate cortex (BA24)	Functional-turnover	66	8716	347	31144	0.679643	0.513649	0.887523	0.00330253
Brain - Caudate (basal ganglia)	Functional-turnover	141	8641	642	30849	0.78409	0.64773	0.943813	0.00871566
Brain - Cerebellar Hemisphere	Functional-turnover	186	8596	849	30642	0.780964	0.661544	0.918046	0.00226502
Brain - Cerebellum	Functional-turnover	240	8542	1065	30426	0.802696	0.69343	0.926221	0.00215253
Brain - Cortex	Functional-turnover	150	8632	674	30817	0.794538	0.660106	0.95128	0.0105483
Brain - Frontal Cortex (BA9)	Functional-turnover	117	8665	522	30969	0.801084	0.648928	0.982166	0.0334699
Brain - Hippocampus	Functional-turnover	65	8717	314	31177	0.740384	0.557271	0.970883	0.0285217
Brain - Hypothalamus	Functional-turnover	62	8720	335	31156	0.661275	0.495382	0.87028	0.00221792
Brain - Nucleus accumbens (basal ganglia)	Functional-turnover	115	8667	540	30951	0.760529	0.615465	0.933116	0.00750237
Brain - Putamen (basal ganglia)	Functional-turnover	81	8701	396	31095	0.731001	0.567619	0.931693	0.0101876
Breast - Mammary Tissue	Functional-turnover	247	8535	1267	30224	0.690367	0.598631	0.793574	6.52099e-08
Cells - EBV-transformed lymphocytes	Functional-turnover	149	8633	823	30668	0.643166	0.535605	0.768	3.00698e-07
Cells - Transformed fibroblasts	Functional-turnover	543	8239	2644	28847	0.719082	0.65236	0.791555	3.37831e-12
Colon - Sigmoid	Functional-turnover	162	8620	886	30605	0.649201	0.544702	0.769774	1.93356e-07
Colon - Transverse	Functional-turnover	268	8514	1353	30138	0.701178	0.611388	0.801777	7.3672e-08
Esophagus - Gastroesophageal junction	Functional-turnover	172	8610	887	30604	0.689271	0.580961	0.813914	4.88482e-06
Esophagus - Mucosa	Functional-turnover	414	8368	2202	29289	0.658089	0.589415	0.73338	2.72192e-15
Esophagus - Muscularis	Functional-turnover	408	8374	2118	29373	0.675718	0.604563	0.753746	2.29195e-13
Heart - Atrial Appendage	Functional-turnover	241	8541	1213	30278	0.704344	0.609568	0.811173	4.34818e-07
Heart - Left Ventricle	Functional-turnover	309	8473	1385	30106	0.792738	0.696844	0.899587	0.000242466
Liver	Functional-turnover	76	8706	458	31033	0.591518	0.457207	0.756415	1.10204e-05
Lung	Functional-turnover	418	8364	1973	29518	0.747706	0.66934	0.833762	6.93195e-08
Muscle - Skeletal	Functional-turnover	440	8342	2267	29224	0.679966	0.610791	0.755616	8.61307e-14
Nerve - Tibial	Functional-turnover	543	8239	2653	28838	0.716419	0.649903	0.78859	1.89521e-12
Ovary	Functional-turnover	78	8704	401	31090	0.694801	0.537321	0.888604	0.0026332
Pancreas	Functional-turnover	251	8531	1237	30254	0.719608	0.62444	0.826671	1.5445e-06
Pituitary	Functional-turnover	119	8663	532	30959	0.799389	0.648765	0.978375	0.027702
Prostate	Functional-turnover	72	8710	380	31111	0.67679	0.51797	0.873754	0.00194589
Skin - Not Sun Exposed (Suprapubic)	Functional-turnover	316	8466	1599	29892	0.697794	0.615018	0.789747	3.45247e-09
Skin - Sun Exposed (Lower leg)	Functional-turnover	492	8290	2485	29006	0.692768	0.625682	0.76581	1.00666e-13
Small Intestine - Terminal Ileum	Functional-turnover	63	8719	300	31191	0.751255	0.562593	0.989734	0.0408573
Spleen	Functional-turnover	133	8649	671	30820	0.706325	0.581054	0.853312	0.0002021
Stomach	Functional-turnover	207	8575	1080	30411	0.679758	0.581809	0.791059	2.08912e-07
Testis	Functional-turnover	450	8332	1962	29529	0.812864	0.729981	0.903694	9.8952e-05
Thyroid	Functional-turnover	529	8253	2658	28833	0.695337	0.630189	0.766109	2.66433e-14
Uterus	Functional-turnover	34	8748	209	31282	0.581745	0.39209	0.83952	0.00232258
Vagina	Functional-turnover	37	8745	208	31283	0.636353	0.435551	0.906943	0.0102535
Whole Blood	Functional-turnover	472	8310	2150	29341	0.775148	0.698071	0.859384	6.75231e-07
Adipose - Subcutaneous	Mouse-deleted	1215	10034	2504	28987	1.40174	1.30297	1.50744	1.90419e-19
Adipose - Visceral (Omentum)	Mouse-deleted	679	10570	1328	30163	1.45904	1.32471	1.60587	2.39975e-14
Adrenal Gland	Mouse-deleted	469	10780	949	30542	1.40017	1.24814	1.56913	9.18103e-09
Artery - Aorta	Mouse-deleted	913	10336	1901	29590	1.37492	1.26519	1.49339	7.65289e-14
Artery - Coronary	Mouse-deleted	365	10884	689	30802	1.4992	1.31439	1.70782	1.56397e-09
Artery - Tibial	Mouse-deleted	1161	10088	2465	29026	1.35517	1.25823	1.45904	1.29994e-15
Brain - Anterior cingulate cortex (BA24)	Mouse-deleted	205	11044	347	31144	1.66597	1.39294	1.9884	2.45609e-08
Brain - Caudate (basal ganglia)	Mouse-deleted	383	10866	642	30849	1.69367	1.48564	1.92889	4.69197e-15
Brain - Cerebellar Hemisphere	Mouse-deleted	449	10800	849	30642	1.50047	1.33249	1.68786	2.41455e-11
Brain - Cerebellum	Mouse-deleted	527	10722	1065	30426	1.40419	1.25965	1.56386	1.03404e-09
Brain - Cortex	Mouse-deleted	391	10858	674	30817	1.64646	1.44704	1.87134	4.64661e-14
Brain - Frontal Cortex (BA9)	Mouse-deleted	308	10941	522	30969	1.67011	1.44351	1.92973	5.9227e-12
Brain - Hippocampus	Mouse-deleted	193	11056	314	31177	1.73323	1.43924	2.0831	5.95081e-09
Brain - Hypothalamus	Mouse-deleted	205	11044	335	31156	1.7263	1.44174	2.06304	2.87103e-09
Brain - Nucleus accumbens (basal ganglia)	Mouse-deleted	315	10934	540	30951	1.65123	1.42989	1.90424	9.12403e-12
Brain - Putamen (basal ganglia)	Mouse-deleted	243	11006	396	31095	1.73366	1.46942	2.04212	7.36104e-11
Breast - Mammary Tissue	Mouse-deleted	651	10598	1267	30224	1.46531	1.32767	1.61611	4.19697e-14
Cells - EBV-transformed lymphocytes	Mouse-deleted	470	10779	823	30668	1.6248	1.44454	1.82605	8.1317e-16
Cells - Transformed fibroblasts	Mouse-deleted	1292	9957	2644	28847	1.41569	1.31848	1.51951	1.79354e-21
Colon - Sigmoid	Mouse-deleted	490	10759	886	30605	1.57318	1.40287	1.76267	1.20604e-14
Colon - Transverse	Mouse-deleted	681	10568	1353	30138	1.43538	1.30372	1.57922	2.09892e-13
Esophagus - Gastroesophageal junction	Mouse-deleted	474	10775	887	30604	1.51779	1.3518	1.70253	2.05337e-12
Esophagus - Mucosa	Mouse-deleted	1121	10128	2202	29289	1.47219	1.364	1.58832	5.63283e-23
Esophagus - Muscularis	Mouse-deleted	1027	10222	2118	29373	1.39333	1.28768	1.507	2.43225e-16
Heart - Atrial Appendage	Mouse-deleted	637	10612	1213	30278	1.49832	1.35569	1.6548	3.31701e-15
Heart - Left Ventricle	Mouse-deleted	710	10539	1385	30106	1.46439	1.33222	1.60862	3.94833e-15
Liver	Mouse-deleted	240	11009	458	31033	1.47712	1.25631	1.73333	2.16468e-06
Lung	Mouse-deleted	1056	10193	1973	29518	1.54995	1.43214	1.67676	4.2623e-27
Muscle - Skeletal	Mouse-deleted	1121	10128	2267	29224	1.42681	1.32247	1.53884	8.43965e-20
Nerve - Tibial	Mouse-deleted	1319	9930	2653	28838	1.44384	1.3453	1.54904	4.33305e-24
Ovary	Mouse-deleted	236	11013	401	31090	1.66141	1.40646	1.95915	2.37197e-09
Pancreas	Mouse-deleted	640	10609	1237	30254	1.47542	1.33559	1.62873	2.79674e-14
Pituitary	Mouse-deleted	350	10899	532	30959	1.86865	1.62529	2.14643	2.62542e-18
Prostate	Mouse-deleted	247	11002	380	31111	1.83794	1.55719	2.16622	6.84758e-13
Skin - Not Sun Exposed (Suprapubic)	Mouse-deleted	834	10415	1599	29892	1.49695	1.37103	1.63363	3.91748e-19
Skin - Sun Exposed (Lower leg)	Mouse-deleted	1215	10034	2485	29006	1.41338	1.31367	1.52004	3.03343e-20
Small Intestine - Terminal Ileum	Mouse-deleted	198	11051	300	31191	1.86271	1.5467	2.23963	5.56349e-11
Spleen	Mouse-deleted	361	10888	671	30820	1.52288	1.33375	1.73663	5.27022e-10
Stomach	Mouse-deleted	582	10667	1080	30411	1.53632	1.38328	1.70499	1.44091e-15
Testis	Mouse-deleted	987	10262	1962	29529	1.44754	1.33522	1.56857	4.38194e-19
Thyroid	Mouse-deleted	1318	9931	2658	28833	1.43964	1.34145	1.54455	9.83637e-24
Uterus	Mouse-deleted	161	11088	209	31282	2.1733	1.75632	2.68501	8.4548e-13
Vagina	Mouse-deleted	152	11097	208	31283	2.0601	1.65819	2.55453	5.3291e-11
Whole Blood	Mouse-deleted	1082	10167	2150	29341	1.45233	1.34414	1.56861	5.95669e-21
Adipose - Subcutaneous	Human-inserted	317	2155	2504	28987	1.70283	1.49826	1.93071	2.38309e-15
Adipose - Visceral (Omentum)	Human-inserted	175	2297	1328	30163	1.73039	1.46123	2.03957	6.11449e-10
Adrenal Gland	Human-inserted	154	2318	949	30542	2.138	1.78212	2.55159	4.74645e-15
Artery - Aorta	Human-inserted	242	2230	1901	29590	1.68913	1.46152	1.9458	4.70484e-12
Artery - Coronary	Human-inserted	99	2373	689	30802	1.86513	1.48897	2.31565	1.04213e-07
Artery - Tibial	Human-inserted	305	2167	2465	29026	1.6573	1.45518	1.8827	1.00853e-13
Brain - Anterior cingulate cortex (BA24)	Human-inserted	62	2410	347	31144	2.30905	1.72735	3.04361	4.33271e-08
Brain - Caudate (basal ganglia)	Human-inserted	94	2378	642	30849	1.89944	1.50701	2.37199	1.20793e-07
Brain - Cerebellar Hemisphere	Human-inserted	116	2356	849	30642	1.77698	1.44418	2.17021	1.02713e-07
Brain - Cerebellum	Human-inserted	141	2331	1065	30426	1.72807	1.43206	2.07275	2.54994e-08
Brain - Cortex	Human-inserted	109	2363	674	30817	2.10902	1.69918	2.59765	8.09684e-11
Brain - Frontal Cortex (BA9)	Human-inserted	82	2390	522	30969	2.03545	1.58657	2.58394	5.15887e-08
Brain - Hippocampus	Human-inserted	56	2416	314	31177	2.30119	1.69472	3.0766	1.77034e-07
Brain - Hypothalamus	Human-inserted	52	2420	335	31156	1.99837	1.45801	2.69152	1.86231e-05
Brain - Nucleus accumbens (basal ganglia)	Human-inserted	84	2388	540	30951	2.01612	1.57653	2.55171	5.41609e-08
Brain - Putamen (basal ganglia)	Human-inserted	53	2419	396	31095	1.72038	1.26256	2.30362	0.000481818
Breast - Mammary Tissue	Human-inserted	179	2293	1267	30224	1.86223	1.57437	2.19256	1.89613e-12
Cells - EBV-transformed lymphocytes	Human-inserted	129	2343	823	30668	2.05159	1.68257	2.48528	7.08029e-12
Cells - Transformed fibroblasts	Human-inserted	339	2133	2644	28847	1.73396	1.53122	1.95913	3.45823e-17
Colon - Sigmoid	Human-inserted	130	2342	886	30605	1.91741	1.57498	2.31911	2.79128e-10
Colon - Transverse	Human-inserted	189	2283	1353	30138	1.84411	1.56594	2.16209	1.38723e-12
Esophagus - Gastroesophageal junction	Human-inserted	142	2330	887	30604	2.10269	1.74003	2.52624	1.31455e-13
Esophagus - Mucosa	Human-inserted	287	2185	2202	29289	1.74706	1.52798	1.99231	2.59954e-15
Esophagus - Muscularis	Human-inserted	272	2200	2118	29373	1.71459	1.49473	1.96114	7.48291e-14
Heart - Atrial Appendage	Human-inserted	157	2315	1213	30278	1.6928	1.41671	2.01192	1.48904e-08
Heart - Left Ventricle	Human-inserted	191	2281	1385	30106	1.82005	1.54706	2.13213	2.42607e-12
Liver	Human-inserted	73	2399	458	31033	2.06176	1.58221	2.65461	1.87786e-07
Lung	Human-inserted	272	2200	1973	29518	1.84976	1.61169	2.11678	3.25106e-17
Muscle - Skeletal	Human-inserted	266	2206	2267	29224	1.55437	1.35397	1.77915	7.89431e-10
Nerve - Tibial	Human-inserted	333	2139	2653	28838	1.6922	1.49306	1.91351	1.11611e-15
Ovary	Human-inserted	74	2398	401	31090	2.39245	1.83468	3.08423	6.03211e-10
Pancreas	Human-inserted	153	2319	1237	30254	1.61359	1.34795	1.92092	2.77067e-07
Pituitary	Human-inserted	74	2398	532	30959	1.79576	1.38363	2.30264	1.23138e-05
Prostate	Human-inserted	60	2412	380	31111	2.03654	1.5196	2.68903	2.83906e-06
Skin - Not Sun Exposed (Suprapubic)	Human-inserted	220	2252	1599	29892	1.82612	1.56876	2.11812	5.13999e-14
Skin - Sun Exposed (Lower leg)	Human-inserted	327	2145	2485	29006	1.77936	1.56802	2.01459	4.58545e-18
Small Intestine - Terminal Ileum	Human-inserted	70	2402	300	31191	3.02977	2.29383	3.95624	1.44004e-13
Spleen	Human-inserted	109	2363	671	30820	2.11865	1.70684	2.60958	4.86979e-11
Stomach	Human-inserted	171	2301	1080	30411	2.09254	1.76051	2.47534	9.3864e-16
Testis	Human-inserted	251	2221	1962	29529	1.70085	1.47517	1.95499	1.15359e-12
Thyroid	Human-inserted	340	2132	2658	28833	1.72989	1.52787	1.95439	4.10294e-17
Uterus	Human-inserted	60	2412	209	31282	3.72287	2.73758	4.99943	4.10455e-15
Vagina	Human-inserted	57	2415	208	31283	3.54955	2.59227	4.79466	1.02499e-13
Whole Blood	Human-inserted	265	2207	2150	29341	1.63859	1.42651	1.87654	8.99245e-12

## Sheet: Table S3
Supplementary Table 3: Web links for genetic variants reported by the 1,000 genomes project and phenotype-associated variant collections collected from the UCSC Genome Browser.
Trait ID	Full name	Mutation Type	Link
1000genomes	1,000 genomes polymorphism data	Both (separated)	ftp://ftp.1000genomes.ebi.ac.uk/vol1/ftp/release/20130502/
cnvDevDelayCase	Copy Number Variation Morbidity Map of Developmental Delay - Cases	Structural variant	http://hgdownload.soe.ucsc.edu/goldenPath/hg19/database/cnvDevDelayCase.txt.gz
cnvDevDelayControl	Copy Number Variation Morbidity Map of Developmental Delay - Controls	Structural variant	http://hgdownload.soe.ucsc.edu/goldenPath/hg19/database/cnvDevDelayControl.txt.gz
coriellDellDup	Coriell Cell Line Deletions and Duplications	Structural variant	http://hgdownload.soe.ucsc.edu/goldenPath/hg19/database/coriellDelDup.txt.gz
gad	Genetic Association Studies of Complex Diseases and Disorders	Sequence variant	http://hgdownload.soe.ucsc.edu/goldenPath/hg19/database/gad.txt.gz
geneReviews	Gene reviews	Sequence variant	http://hgdownload.soe.ucsc.edu/goldenPath/hg19/database/geneReviews.txt.gz
gwasCatalog	NHGRI's collection of Genome-Wide Association Studies SNPs	Content-preserving	http://hgdownload.soe.ucsc.edu/goldenPath/hg19/database/gwasCatalog.txt.gz
iscaBenign	ClinGen CNV, Benign	Structural variant	http://hgdownload.soe.ucsc.edu/goldenPath/hg19/database/iscaBenign.txt.gz
iscaBenignGainCum	ClinGen CNV, Benign: Gain	Structural variant	http://hgdownload.soe.ucsc.edu/goldenPath/hg19/database/iscaBenignGainCum.txt.gz
iscaBenignLossCum	ClinGen CNV, Benign: Loss	Structural variant	http://hgdownload.soe.ucsc.edu/goldenPath/hg19/database/iscaBenignLossCum.txt.gz
iscaCuratedBenign	ClinGen Curated CNV, Benign	Structural variant	http://hgdownload.soe.ucsc.edu/goldenPath/hg19/database/iscaCuratedBenign.txt.gz
iscaCuratedPathogenic	ClinGen Curated CNV, Pathogenic	Structural variant	http://hgdownload.soe.ucsc.edu/goldenPath/hg19/database/iscaCuratedPathogenic.txt.gz
iscaLikelyBenign	ClinGen CNV, Uncertain: Likely Benign	Structural variant	http://hgdownload.soe.ucsc.edu/goldenPath/hg19/database/iscaLikelyBenign.txt.gz
iscaLikelyPathogenic	ClinGen CNV, Uncertain: Likely Pathogenic	Structural variant	http://hgdownload.soe.ucsc.edu/goldenPath/hg19/database/iscaLikelyPathogenic.txt.gz
iscaPathGainCum	ClinGen CNV, Pathogenic: Gain	Structural variant	http://hgdownload.soe.ucsc.edu/goldenPath/hg19/database/iscaPathGainCum.txt.gz
iscaPathLossCum	ClinGen CNV, Pathogenic: Loss	Structural variant	http://hgdownload.soe.ucsc.edu/goldenPath/hg19/database/iscaPathLossCum.txt.gz
iscaPathogenic	ClinGen CNV, Pathogenic	Structural variant	http://hgdownload.soe.ucsc.edu/goldenPath/hg19/database/iscaPathogenic.txt.gz
iscaUncertain	ClinGenCNV, Uncertain	Structural variant	http://hgdownload.soe.ucsc.edu/goldenPath/hg19/database/iscaUncertain.txt.gz
jaxQtlAsIs	MGI Mouse QTL coarsely mapped to human	Sequence variant	http://hgdownload.soe.ucsc.edu/goldenPath/hg19/database/jaxQtlAsIs.txt.gz
jaxQtlPadded	MGI Mouse QTL coarsely mapped to human	Sequence variant	http://hgdownload.soe.ucsc.edu/goldenPath/hg19/database/jaxQtlPadded.txt.gz
pubsBingBlat	Publications: DNA Sequences in Web Pages indexed by bing.com	Sequence variant	http://hgdownload.soe.ucsc.edu/goldenPath/hg19/database/pubsBingBlat.txt.gz
pubsBlat	Publications: Blat Feature Table	Sequence variant	http://hgdownload.soe.ucsc.edu/goldenPath/hg19/database/pubsBlat.txt.gz
pubsBlatPsl	Publications: Track sequence matches as PSL	Sequence variant	http://hgdownload.soe.ucsc.edu/goldenPath/hg19/database/pubsBlatPsl.txt.gz
pubsMarkerBand	Publications: Text to Genome project marker	Sequence variant	http://hgdownload.soe.ucsc.edu/goldenPath/hg19/database/pubsMarkerBand.txt.gz
pubsMarkerGene	Publications: Text to Genome project marker	Sequence variant	http://hgdownload.soe.ucsc.edu/goldenPath/hg19/database/pubsMarkerGene.txt.gz
pubsMarkerSnp	Publications: Text to Genome project marker	Sequence variant	http://hgdownload.soe.ucsc.edu/goldenPath/hg19/database/pubsMarkerSnp.txt.gz
rgdQtl	Human Quantitative Trait Locus from RGD	Sequence variant	http://hgdownload.soe.ucsc.edu/goldenPath/hg19/database/rgdQtl.txt.gz
rgdRatQtl	Rat Quantitative Trait Locus from RGD coarsely mapped to human	Sequence variant	http://hgdownload.soe.ucsc.edu/goldenPath/hg19/database/rgdRatQtl.txt.gz

## Sheet: Table S4
Supplementary Table 4: Web links for molecular phenotype data published in Li et al. 2016
Molecular phenotype	Link
Txn rates, RNA-seq, protein	http://eqtl.uchicago.edu/jointLCL/summary_betas_ste_100kb.txt.gz
H3K27ac	http://eqtl.uchicago.edu/jointLCL/qqnorm_H3K27acShyam_combinedPeaks.txt.gz
Methylation	http://eqtl.uchicago.edu/jointLCL/qqnorm_methylation_PC4.txt.gz
Dnase	http://eqtl.uchicago.edu/jointLCL/lm_dsQTL_5kb_PC0.1of1.txt.gz

## Sheet: Table S5
Supplementary Table 5: Web links for data files used in this study.
Annotation	Format	URL	Accession code (where available)	Reference
Human promoters by evolutionary history	BED	https://genome.cshlp.org/content/suppl/2015/08/17/gr.190546.115.DC1/Supplemental_File1.txt		Young RS, Hayashizaki Y, Andersson R, Sandelin A, Kawaji H, Itoh M, et al. The frequent evolutionary birth and death of functional promoters in mouse and human. Genome Res. 2015;25:1546–57.
Gene expression across GEUVADIS cell lines	TEXT	https://www.ebi.ac.uk/arrayexpress/files/E-GEUV-1/GD462.GeneQuantRPKM.50FN.samplename.resk10.txt.gz		Lappalainen T, Sammeth M, Friedländer MR, ’t Hoen PAC, Monlong J, Rivas MA, et al. Transcriptome and genome sequencing uncovers functional variation in humans. Nature. 2013;501:506–11.
QTL locations from GEUVADIS cell lines	TEXT	See Table S3		Li YI, van de Geijn B, Raj A, Knowles DA, Petti AA, Golan D, et al. RNA splicing is a primary link between genetic variation and disease. Science. 2016;352:600–4.
Gene expression across GTEx samples	TEXT	https://storage.googleapis.com/gtex_analysis_v6p/rna_seq_data/GTEx_Analysis_v6p_RNA-seq_RNA-SeQCv1.1.8_gene_rpkm.gct.gz		GTEx Consortium. Human genomics. The Genotype-Tissue Expression (GTEx) pilot analysis: multitissue gene regulation in humans. Science. 2015;348:648–60.
QTL locations from GTEx samples	TEXT	https://storage.googleapis.com/gtex_analysis_v6p/single_tissue_eqtl_data/GTEx_Analysis_v6p_eQTL.tar		GTEx Consortium. Human genomics. The Genotype-Tissue Expression (GTEx) pilot analysis: multitissue gene regulation in humans. Science. 2015;348:648–60.
Genetic variation from 1,000 genomes	VCF	ftp.1000genomes.ebi.ac.uk/vol1/ftp/release/20130502/		1000 Genomes Project Consortium, Auton A, Brooks LD, Durbin RM, Garrison EP, Kang HM, et al. A global reference for human genetic variation. Nature. 2015;526:68–74.
Phenotype-associated variants	TEXT	See Table S4		Kent WJ, Sugnet CW, Furey TS, Roskin KM, Pringle TH, Zahler AM, et al. The Human Genome Browser at UCSC. Genome Res. 2002;12:996–1006.
Adaptive evolution candidates	PDF	https://www.ncbi.nlm.nih.gov/pmc/articles/PMC2689609/bin/NIHMS4415-supplement-S1.pdf		International HapMap Consortium, Frazer KA, Ballinger DG, Cox DR, Hinds DA, Stuve LL, et al. A second generation human haplotype map of over 3.1 million SNPs. Nature. 2007;449:851–61.
